# Supplementary material for: Exploring the Associations between Single-Child Status and Childhood High Blood Pressure and the Mediation Effect of Lifestyle Behaviors
Source: Nutrients. 2022 Jan 24;14(3):500. doi: 10.3390/nu14030500 (PMC8839388; doi:10.3390/nu14030500)
Supplement: Supplementary file 1 [file nutrients-14-00500-s001.zip]

Archive with 1 entries (1 files):
- nutrients-1565962-supplementary.pdf
